# Supplementary material for: Longitudinal Randomized Cohort Study of SARS-CoV-2 Antibody Seroprevalence in the St. Petersburg Population
Source: Viruses. 2022 Apr 27;14(5):913. doi: 10.3390/v14050913 (PMC9146723; doi:10.3390/v14050913)
Supplement: Supplementary file 1 [file viruses-14-00913-s001.zip]

Archive with 1 entries (1 files):
- viruses-1651956-supplementary.pdf
